# Supplementary material for: Polyether-Thiourea-Siloxane Copolymer Based on H-Bonding Interaction for Marine Antifouling
Source: Molecules. 2023 Apr 19;28(8):3574. doi: 10.3390/molecules28083574 (PMC10144924; doi:10.3390/molecules28083574)
Supplement: Supplementary file 1 [file molecules-28-03574-s001.zip]

Archive with 1 entries (1 files):
- molecules-2332332-supplementary.pdf
